# Supplementary material for: The Physiological and Agronomic Responses to Nitrogen Dosage in Different Sugarcane Varieties
Source: Front Plant Sci. 2019 Apr 5;10:406. doi: 10.3389/fpls.2019.00406 (PMC6460046; doi:10.3389/fpls.2019.00406)
Supplement: Supplementary file 1 [file Table_1.XLSX]

## Sheet: Sheet1
The qRT-PCR primers for GS family genes in sugarcane
Group ID	Genes	Forward primer（5’-3’）	Reverse primer （5’-3’）
1	GS1.a	TTTCCTCCATCCAGCTCGCCG	GACCTGACCCAGATCTAGCTA
2	GS1.b	TCACGCATGCATTCGAGCCAC	CATGATCCAATAAACGGGAAG
3	GS1.c	GCGACTGACCTCTGTGTCAGA	TGACTTTGACTTCGTCTCGGC
4	GS2	TTGTTCACTGGTCTGGGTCC	CGTTCAGCCCCAAATGGAGT
5	GSI	CCACGCCGGACGAAGTATT	CGCCAAGCCAAAATCAAGGT
6	GAPDH	CACGGCCACTGGAAGCA	TCCTCAGGGTTCCTGATGCC
